# Supplementary material for: Analyzing Knowledge Retrieval Impairments Associated with Alzheimer’s Disease Using Network Analyses
Source: Complexity. Author manuscript; Available in PMC 2019 Jul 24. (PMC6656530; doi:10.1155/2019/4203158)
Supplement: 2 [file NIHMS1027540-supplement-2.zip]

Archive with 5 entries (5 files):
- analysis.r
- correlation_matrix.pdf
- networks.zip
- ucsd_fluency_for_snafu_20180518.csv
- ad_graphs_usf_persev.json
